# Supplementary material for: Auxin Response Factors promote organogenesis by chromatin-mediated repression of the pluripotency gene SHOOTMERISTEMLESS
Source: Nat Commun. 2019 Feb 21;10:886. doi: 10.1038/s41467-019-08861-3 (PMC6385194; doi:10.1038/s41467-019-08861-3)
Supplement: Supplementary file 3 — Source Data [file 41467_2019_8861_MOESM3_ESM.xlsx]

## Sheet: Fig. 2c
mp-12		rep1		rep2		rep3
category	phenotype	# of seedling	%	# of seedling	%	# of seedling	%		Average %	SE
l	One expanded cotyledon	21	61.7647	25	60.9756	23	58.9744		60.5716	4.57709
ll	two expanded cotyledons	12	35.2941	16	39.0244	14	35.8974		36.7386	4.51525
lll	cylinder w/ initiated cotyledons	1	2.94118	0	0	2	5.12821		2.68979	1.51531
lV	cylinder w/o cotyledon	0	0	0	0	0	0		0	0
	SUM	34	100	41	100	39	100
mp ett arf4		rep1		rep2		rep3
category	phenotype	# of seedling	%	# of seedling	%	# of seedling	%		Average %	SE
l	One expanded cotyledon	0	0	0	0	0	0		0	0
ll	two expanded cotyledons	0	0	0	0	0	0		0	0
lll	cylinder w/ initiated cotyledons	11	84.6154	21	91.3043	13	86.6667		87.5288	4.70919
lV	cylinder w/o cotyledon	2	15.3846	2	8.69565	2	13.3333		12.4712	0.0461506
	SUM	13	100	23	100	15	100

## Sheet: Fig. 6b
	Col						fil-8						ett arf4						fil/+ ett arf4						fil ett arf4
	total leaves number	lobed		ectopic meristem			total leaves number	lobed		ectopic meristem			total leaves	lobed		ectopic meristem			total leaves	lobed		ectopic meristem			total leaves	lobed only (lobe - lobed and ectopic meristem)		lobed and ectopic meristem
	# of leaves	# of leaves	%	# of leaves	%			# of leaves	%	# of leaves	%			# of leaves	%	# of leaves	%			# of leaves	%	# of leaves	%			# of leaves	%	# of leaves	%
	11	0	0	0	0		13	0	0	0	0		13	1	7.69231	0	0		12	5	41.6667	0	0		15	3	20	1	6.66667
	10	0	0	0	0		12	0	0	0	0		15	1	6.66667	0	0		12	6	50	0	0		15	2	13.3333	3	20
	13	0	0	0	0		10	0	0	0	0		14	0	0	0	0		18	8	44.4444	0	0		17	6	35.2941	1	5.88235
	11	0	0	0	0		13	0	0	0	0		14	0	0	0	0		11	4	36.3636	0	0		17	5	29.4118	3	17.6471
	11	0	0	0	0		12	0	0	0	0		11	0	0	0	0		12	6	50	0	0	SUM	64	16		8
	10	0	0	0	0		10	0	0	0	0		14	0	0	0	0		13	5	38.4615	0	0	Average %			24.5098		12.549
	10	0	0	0	0		11	0	0	0	0		12	0	0	0	0		12	5	41.6667	0	0
	11	0	0	0	0								11	0	0	0	0		12	6	50	0	0
SUM	87	0		0		SUM	81	0		0		SUM	104	2		0			11	3	27.2727	0	0
Average %			0		0	Average %			0		0	Average %			1.79487		0		13	8	61.5385	0	0
																			11	5	45.4545	0	0
																			11	7	63.6364	0	0
																		SUM	148	68		0
		percent																Average %			45.8754		0
	I	wild-type leaves	100	100	98.2051	54.1246	62.9412
	II	lobed leaves	0	0	1.79487	45.8754	24.5098
	III	ectopic meristem	0	0	0	0	12.549
		error
	I	wild-type leaves	0	0	1.29656	4.096	6.03707
	II	lobed leaves	0	0	1.29656	4.09593	5.37609
	III	ectopic meristem	0	0	0	0	0.877302

## Sheet: Suppl Fig. 8c
Fig. S8c	Bifluorescence molecular complementation
	FIL and ETT
	Mock			IAA
	cells counted	cells with signal	percent	cells counted	cells with signal	percent
	33	1	3.0303	60	8	13.3333
	16	1	6.25	61	6	9.83607
	17	1	5.88235	65	5	7.69231
	13	1	7.69231	51	6	11.7647
	23	1	4.34783	37	8	21.6216
	21	2	9.52381
	22	1	4.54545
	79	4	5.06329	153	19
value (sum and Average %)	224	8	5.79192	274	33	12.8496
error			1.56065			2.021
	FIL and ARF4
	Mock			IAA
	cells counted	cells with signal	percent	cells counted	cells with signal	percent
	29	4	13.7931	24	4	16.6667
	23	1	4.34783	21	3	14.2857
	27	3	11.1111	33	4	12.1212
	42	4	9.52381	30	3	10
value (sum and Average %)	121	12	9.69396	108	14	13.2684
error			2.68929			3.26339
	FIL and HDA19
	Mock			IAA
	cells counted	cells with signal	percent	cells counted	cells with signal	percent
	35	7	20	34	5	14.7059
	38	4	10.5263	38	7	18.4211
	41	4	9.7561	29	11	37.931
				42	6	14.2857
				38	6	15.7895
				39	8	20.5128
value (sum and Average %)	114	15	13.4275	220	43	20.2743
error			3.19326			2.71036
	FIL and NC
	Mock			IAA
	cells counted	cells with signal	percent	cells counted	cells with signal	percent
	42	0	0	29	0	0
	35	0	0	13	0	0
	24	0	0	14	0	0
				52	0	0
value (sum and Average %)	101	0	0	108	0	0
error			0			0
	HDA19 and ETT
	Mock			IAA
	cells counted	cells with signal	percent	cells counted	cells with signal	percent
	22	1	4.54545	46	10	21.7391
	21	1	4.7619	40	4	10
	32	1	3.125	31	4	12.9032
	26	1	3.84615
value (sum and Average %)	101	4	4.06963	117	18	14.8808
error			1.96382			2.85701
	HDA19 and ARF4
	Mock			IAA
	cells counted	cells with signal	percent	cells counted	cells with signal	percent
	28	1	3.57143	40	5	12.5
	34	2	5.88235	23	3	13.0435
				33	8	24.2424
value (sum and Average %)	62	3	4.72689	96	16	16.5953
error			2.50915			3.7971
	HDA19 and NC
	Mock			IAA
	cells counted	cells with signal	percent	cells counted	cells with signal	percent
	49	0	0	21	0	0
	27	0	0	32	0	0
	24	0	0	35	0	0
	33	0	0
value (sum and Average %)	133	0	0	88	0	0
error			0			0

## Sheet: ttest main figures
qRT-PCR Fig. 1d
Student T test, one tailed, unpaired, unequal variance, (Df: Degrees of freedom)
		P-value	STM	IPT7
	mp ett arf4 vs	WT	6.34968e-05	1.98298e-05
		ett arf4	0.000293104	2.26891e-05
		mp-S319	0.000166174	6.6872e-07
	ett arf4 vs	WT	0.00116037	0.00212997
	mp-S319 vs	WT	0.00240805	9.54894e-05
		Df	STM	IPT7
	mp ett arf4 vs	WT	3	2
		ett arf4	4	2
		mp-S319	4	3
	ett arf4 vs	WT	3	2
	mp-S319 vs	WT	3	2
		Symbol	STM	IPT7
	mp ett arf4 vs	WT	***	***
		ett arf4	***	***
		mp-S319	***	***
	ett arf4 vs	WT	**	**
	mp-S319 vs	WT	**	***
qRT-PCR Fig. 2f
Student T test, one tailed, unpaired, unequal variance, (Df: Degrees of freedom)
		P-value	STM	IPT7
	mp-12 ett arf4 vs	WT	0.000921064	0.000318021
		ett arf4	0.000978729	0.000317858
		mp-12	0.000895897	0.000318235
	ett arf4 vs	WT	0.00107238	0.473536
	mp-12 vs	WT	0.00892125	0.207502
		Df	STM	IPT7
	mp-12 ett arf4 vs	WT	2	2
		ett arf4	2	2
		mp-12	2	2
	ett arf4 vs	WT	2	2
	mp-12 vs	WT	2	2
		Symbol	STM	IPT7
	mp-12 ett arf4 vs	WT	***	***
		ett arf4	***	***
		mp-12	***	***
	ett arf4 vs	WT	**	ns
	mp-12 vs	WT	***	ns
ChIP Fig. 4b
Student T test, one tailed, unpaired, unequal variance, (Df: Degrees of freedom)
			FIL	STM-A	STM-B	STM-C	STM-D	STM-E
	pETT:ETT-GFP vs NC	p-value	0.00056774	0.00795818	0.00360023	0.00179988	0.00225556	0.000999005
		Df	2	2	2	2	2	2
		Symbol	***	**	**	**	**	***
ChIP Fig. 4c
Student T test, one tailed, unpaired, unequal variance, (Df: Degrees of freedom)
			FIL	STM-A	STM-B	STM-C	STM-D	STM-E
	pMP:MP-6HA Vs NC	P-Value	0.00046894	0.623421	0.282027	0.75463	0.224609	0.945625
		Df	2	3	2	3	3	3
		Symbol	***	ns	ns	ns	ns	ns
qRT-PCR Fig. 5c
Student T test, one tailed, unpaired, unequal variance, (Df: Degrees of freedom)
		P-value	STM	IPT7	FIL
	fil ett arf4 vs	WT	0.0496061	0.030136	0.00476129
		ett arf4	0.0347532	0.0310255	0.0193938
		fil-8	0.0238481	0.0320157	0.0652365
	ett arf4 vs	WT	0.0101271	0.00264523	0.0387674
	fil-8 vs	WT	0.109623	0.0292424	0.00422745
		Df	STM	IPT7	FIL
	fil ett arf4 vs	WT	2	2	2
		ett arf4	2	2	2
		fil-8	2	2	2
	ett arf4 vs	WT	2	4	4
	fil-8 vs	WT	2	2	2
		Symbol	STM	IPT7	FIL
	fil ett arf4 vs	WT	*	*	**
		ett arf4	*	*	**
		fil-8	*	*	ns
	ett arf4 vs	WT	*	**	*
	fil-8 vs	WT	ns	*	**
ChIP Fig. 5d
Student T test, one tailed, unpaired, unequal variance, (Df: Degrees of freedom)
			STM-A	STM-B	STM-C	STM-D	STM-E
	gFIL-6xHA Vs NC	P-value	0.0486395	5.81444e-06	0.000808647	0.00689178	0.0077145
		Df	2	4	2	2	2
		Symbol	*	***	***	**	**
qRT-PCR Fig. 6c
Student T test, one tailed, unpaired, unequal variance, (Df: Degrees of freedom)
		P-value	STM	IPT7
	fil ett arf4 vs	WT	0.00042332	0.00826862
		fil-8	0.000428621	0.00833889
		ett arf4	0.000468058	0.0206513
		fil/+ ett arf4	0.000811484	0.00797619
	WT vs	fil-8	0.00920807	0.380587
		ett arf4	0.0138835	0.00456828
		fil/+ ett arf4	6.35524e-05	0.0134642
	fil/+ ett arf4 vs	fil-8	7.19545e-05	0.0139079
		ett arf4	1.9224e-05	0.240413
		Df	STM	IPT7
	fil ett arf4 vs	WT	2	2
		fil-8	2	2
		ett arf4	2	2
		fil/+ ett arf4	2	3
	WT vs	fil-8	3	4
		ett arf4	2	2
		fil/+ ett arf4	2	2
	fil/+ ett arf4 vs	fil-8	2	2
		ett arf4	3	3
		symbol	STM	IPT7
	fil ett arf4 vs	WT	***	**
		fil-8	***	**
		ett arf4	***	*
		fil/+ ett arf4	***	**
	WT vs	fil-8	***	ns
		ett arf4	*	**
		fil/+ ett arf4	***	*
	fil/+ ett arf4 vs	fil-8	***	*
		ett arf4	***	ns
qRT-PCR Fig. 7c
Student T test, one tailed, unpaired, unequal variance, (Df: Degrees of freedom)
		P-value	STM	IPT7
	mp hda19 vs	WT	0.000327619	0.00293516
		mp-S319	0.000263801	0.00440471
	mp-S319 vs	WT	0.0140917	2.43674e-05
		Df	STM	IPT7
	mp hda19 vs	WT	3	2
		mp-S319	3	2
	mp-S319 vs	WT	4	3
		Symbol	STM	IPT7
	mp hda19 vs	WT	***	**
		mp-S319	***	**
	mp-S319 vs	WT	*	***
ChIP Fig. 7d
Student T test, one tailed, unpaired, unequal variance, (Df: Degrees of freedom)
			STM-A	STM-B	STM-C	STM-D	STM-E
	gHDA19:HDA19-GFP vs NC	P-value	0.000957663	0.00201461	0.0101357	0.00626928	0.0140436
		Df	2	2	2	2	2
		Symbol	***	**	*	**	*
ChIP Fig. 7e
Student T test, one tailed, unpaired, unequal variance, (Df: Degrees of freedom)
		P-value	STM-A	STM-B	STM-C	STM-D	STM-E
	fil ett arf4 vs	WT	0.0141588	3.56932e-06	0.00224115	0.0149993	0.0236491
		fil/+ ett arf4	0.032244	0.00158408	0.00150932	0.0145945	0.0191969
	fil/+ ett arf4 vs	WT	0.0245146	0.00233307	0.00481907	0.00101202	0.31221
		Df	STM-A	STM-B	STM-C	STM-D	STM-E
	fil ett arf4 vs	WT	2	4	2	2	2
		fil/+ ett arf4	3	3	3	2	3
	fil/+ ett arf4 vs	WT	2	3	2	2	3
		Symbol	STM-A	STM-B	STM-C	STM-D	STM-E
	fil ett arf4 vs	WT	*	***	**	*	*
		fil/+ ett arf4	*	**	**	*	*
	fil/+ ett arf4 vs	WT	*	**	**	**	ns

## Sheet: ttest Supplementary figures
qRT-PCR Fig. S1b
		P-value	STM	IPT7
	syd ett arf4 vs	syd	0.00188574	0.000121833
		WT	0.00213431	0.000636669
	syd hda19 vs	hda19	0.00260226	7.24994e-05
		syd	0.00676032	7.24994e-05
		WT	0.00787729	4.72717e-06
	hda19 vs	WT	0.261368	7.40638e-05
	syd vs	WT	0.111203	0.00134961
		Df	STM	IPT7
	syd ett arf4 vs	syd	2	4
		WT	2	2
	syd hda19 vs	hda19	3	2
		syd	2	2
		WT	2	3
	hda19vs	WT	4	2
	sydvs	WT	3	2
		Symbol	STM	IPT7
	syd ett arf4 vs	syd	**	***
		WT	**	***
	syd hda19 vs	hda19	**	***
		syd	**	***
		WT	**	***
	hda19vs	WT	ns	***
	syd vs	WT	ns	ns
qRT-PCR Fig. S3a				IPT7
	Mock vs	Dex	P-value	0.000531068
			Df	2
			Symbol	***
qRT-PCR Fig. S3b				STM	IPT7
	WT vs	p35S:amirSTM	P-value	0.000711664	0.00204086
			Df	3	2
			Symbol	***	**
qRT-PCR Fig. S5a
			P-value	Df	Symbol															BP	Col	1.02674	1.01652	0.987272
	mp ett arf4 vs	WT	0.0221868	2	*																mp	0.873589	0.97539	0.855044
		ett arf4	0.0306684	3	*																mp hda19	1.48182	1.46936	1.32253
		mp-S319	0.0274746	3	*
	ett arf4 vs	WT	0.1037	2	ns
	mp-S319 vs	WT	0.109896	2	ns
qRT-PCR Fig. S5b			P-value	Df	symbol
	mp ett arf4 vs	WT	0.000438828	2	***
		ett arf4	0.000358242	2	***
		mp-12	0.00036313	2	***
	ett arf4 vs	WT	0.00892064	2	**
	mp-S319 vs	WT	0.0108267	2	*
qRT-PCR Fig. S5c			P-value	Df	symbol
	fil ett arf4 vs	WT	0.0269807	2	*
		ett arf4	0.049839	3	*
		fil-8	0.033443	2	*
	ett arf4 vs	WT	0.0496307	2	*
	fil-8 vs	WT	0.129534	2	ns
qRT-PCR Fig. S5d			P-value	Df	symbol
	fil ett arf4 vs	WT	0.00503358	2	**
		fil-8	0.00507382	2	**
		ett arf4	0.00565057	2	**
		fil/+ ett arf4	0.00705732	2	**
	fil-8 vs	WT	0.074331	3	ns
	ett arf4 vs	WT	0.000139597	3	***
	fil/+ ett arf4 vs	WT	8.62562e-06	3	***
	fil/+ ett arf4 vs	fil-8	1.20112e-05	3	***
		ett arf4	7.00251e-06	4	***
qRT-PCR Fig. S5e
		P-value	P-value	Df	Symbol
	mp hda19 vs	mp-S319	0.000586783	4	***
		WT	0.00783544	2	**
	mp-S319 vs	WT	0.0545497	2	ns
ChIP Fig. S5g			BP-A	BP-B	BP-C
	pETT:ETT-GFP vs NC	P-value	0.00177731	0.00869515	0.00168944
		Df	2	2	2
		Symbol	**	**	**
ChIP Fig. S5h			FIL	BP-A	BP-B	BP-C
	pMP:MP-6xHA vs NC	P-value	0.00046894	0.98271	0.980028	0.416518
		Df	2	4	2	4
		Symbol	***	ns	ns	ns
ChIP Fig. S5i			BP-A	BP-B	BP-C
	gFIL-6xHA vs NC	P-value	0.0201383	0.00450754	0.0128796
		Df	2	2	2
		Symbol	*	**	*
ChIP Fig. S5j			BP-A	BP-B	BP-C
	pHDA19:HDA19-GFP vs NC	P-value	0.00642876	0.898909	0.0119008
		Df	2	3	2
		Symbol	**	ns	*
ChIP Fig. S5k		P-value	BP-A	BP-B	BP-C
	fil/+ ett arf4 vs	NC	1.11196e-07	1.38675e-05	3.90839e-07
	fil ett arf4 vs	NC	0.00105855	0.000514855	0.00546345
	fil/+ ett arf4 vs	WT	0.000302537	0.456654	0.000110594
	fil ett arf4 vs	WT	0.00265287	0.478401	0.00950177
		Df	BP-A	BP-B	BP-C
	fil/+ ett arf4 vs	NC	4	4	4
	fil ett arf4 vs	NC	2	3	2
	fil/+ ett arf4 vs	WT	3	3	3
	fil ett arf4 vs	WT	2	4	2
		Symbol	BP-A	BP-B	BP-C
	fil/+ ett arf4 vs	NC	***	***	***
	fil ett arf4 vs	NC	**	***	**
	fil/+ ett arf4 vs	WT	***	ns	***
	fil ett arf4 vs	WT	**	ns	**
ChIP Fig S10c			STM-C	STM-D	STM-E
	ap1 cal vs WT	P-value	0.000404254	0.000526094	0.000285598
		Df	3	2	3
		Symbol	***	***	***
			STM-C	STM-D	STM-E
	ap1 cal vs NC	P-value	0.00115623	0.000383453	0.00101588
		Df	2	2	2
		Symbol	**	***	**
ChIP Fig S10d			STM-C	STM-D	STM-E
	ap1 cal vs WT	P-value	0.000781509	0.000656808	0.000707786
		Df	2	2	2
		Symbol	***	***	***
			STM-C	STM-D	STM-E
	ap1 cal vs NC	P-value	0.000748356	0.000633627	0.000674203
		Df	2	2	2
		Symbol	***	***	***

## Sheet: mann whitney p-value
Mann whitney U-test, one tailed (unless indicated otherwise)
	comparison (vs)		p-value	Symbol
Figure 1b	mp-S319 (n=11)	mp ett arf4 (n=9)	0.0001	***
	WT (n=11)	mp ett arf4 (n=9)	9e-05	***
Figure 2c	mp-12 ett arf4 class lll	mp-12 class lll	<0.00001 (two tailed)	***
	mp-12 ett arf4 class lV	mp-12 class lV	<0.00001 (two tailed)	***
	n=114 and 51 for mp-12 and mp-12 ett arf4.
Figure 3b	35S:STM-GR in WT Mock (n=15)	35S:STM-GR in WT dex (n=11)	0.11123	ns
	35S:STM-GR in mp-S319 Mock (n=8)	35S:STM-GR in mp-S319 dex 0.02385 (n=5)	0.02385	*
Figure 3d	mp ett arf4 (n=8)	mp ett arf4 35S:amirSTM (n=15)	<0.00001	***
	arf4 (n=11)	arf4 35S:amirSTM (n=13)	0.99999	ns
Figure 5b	WT Mock (n=7)	WT NPA (n=5)	0.11123	ns
	fil/+ ett arf4 Mock (n=4)	fil/+ ett arf4 NPA (n=4)	0.073245	ns
	fil ett arf4 Mock (n=5)	fil ett arf4 NPA (n=5)	0.00604	**
Figure 6b	fil/+ ett arf4 class ll	ett arf4 class II	<0.00001 (two tailed)	***
	fil ett arf4 class ll	ett arf4 class II	<0.00001 (two tailed)	***
	fil ett arf4 class III	ett arf4 class III	<0.00001 (two tailed)	***
	WT (n=81) and fil-8 (n=87), ett arf4(n=104) fil/+ ett arf4 (n=148) and fil/+ett arf4 (n=148) and fil ett arf4 (n=64)
Figure 7b	mp-S319 (n=9)	mp hda19 (n=11)	0.00024	***
Figure S1b	syd (n=10)	syd ett arf4 (n=19)	<0.00001	***
	syd (n=10)	syd hda19 (n=5)	0.0139	*
Figure S4b	mp Mock-treated (n=12)	mp Zeatin-treated (n=9)	0.00017	***
Figure S7b	ett arf4 (n=12)	fil/+ ett arf4 (n=11)	0.1867	ns
	ett arf4 (n=12)	fil ett arf4 (n=5)	0.00094	***
Figure S9b	WT Mock-treated (n=11)	WT TSA-treated (n=9)	0.38209	ns
	WT Mock-treated (n=11)	WT SAHA-treated (n=10)	0.31207	ns
	mp Mock-treated (n=8)	mp TSA-treated (n=8)	0.00508	*
	mp Mock-treated (n=8)	mp SAHA-treated (n=6)	0.01659	*
Figure S11b	mp-S319 (n=17)	mp clf-28(n=14)	0.30163	ns
